# Supplementary material for: TeLePhone Respiratory (TeLePoR) score to assess the risk of immediate respiratory support through phone call for acute dyspnoea: a prospective cohort study
Source: Scand J Trauma Resusc Emerg Med. 2025 May 16;33:88. doi: 10.1186/s13049-025-01405-3 (PMC12082944; doi:10.1186/s13049-025-01405-3)
Supplement: Supplementary file 1 — Supplementary Material 1 [file 13049_2025_1405_MOESM1_ESM.xlsx]

## Sheet: Feuil1
SF1. Multivariate analysis - Full model before stepwise selection
	OR	[CI95]
Age > 65 years	1.01	[0.43 - 2.35]
Medical history of lung disease	2.01	[1.02 - 3.93]
Symptoms duration ≥ 5 hours	0.66	[0.34 - 1.28]
Tachypnea
- No	reference
- Yes	1.46	[0.52 - 4.15]
- Not evaluated/assessed	2.19	[0.33 - 14.49]
Abnormal respiratory noises
- No	reference
- Yes	2.20	[0.52 - 9.37]
- Not evaluated/assessed	0.86	[0.39 - 1.87]
Altered ability to speak complete sentences
- No	reference
- Yes	6.00	[2.3 - 15.66]
- Not evaluated/assessed	empty
Cyanosis
- No	reference
- Yes	1.63	[0.72 - 3.71]
- Not evaluated/assessed	1.14	[0.34 - 3.79]
Sweats
- No	reference
- Yes	1.54	[0.72 - 3.29]
- Not evaluated/assessed	1.38	[0.44 - 4.34]
Abdominal respiration
- No	reference
- Yes	3.43	[1.27 - 9.25]
- Not evaluated/assessed	1.98	[0.61 - 4.34]
Altered consciousness
- No	reference
- Yes	2.08	[0.84 - 5.15]
- Not evaluated/assessed	empty
Self report breathing discomfort > 7 /10
- No	reference
- Yes	1.92	[0.82 - 4.47]
- Not evaluated/assessed	1.14	[0.43 - 3.02]
